# Supplementary material for: Differential behavioral aging trajectories according to body size, expected lifespan, and head shape in dogs
Source: GeroScience. 2023 Sep 23;46(2):1731–54. doi: 10.1007/s11357-023-00945-9 (PMC10828231; doi:10.1007/s11357-023-00945-9)
Supplement: Supplementary file 2 — Supplementary file2 (XLSX 27 kb) [file 11357_2023_945_MOESM2_ESM.xlsx]

## Sheet: Munka1
Supplementary Information 1
Title: Differential behavioral aging trajectories according to body size, expected lifespan, and head shape in dogs
Journal: GeroScience
Authors: Borbála Turcsán*, Enikő Kubinyi
Affiliation of the corresponding author: MTA-ELTE Lendület “Momentum” Companion Animal Research Group, Department of Ethology, Eötvös Loránd University, Budapest, Hungary
email address of the corresponding author: borbala.turcsan@gmail.com

## Sheet: data
Breed	N	Lifespan		Size group distribution	Head shape
		Mean (years)	Group		mean cephalic index	Group
Africanis	1			large
Airedale Terrier	23	11.1	short-lived	medium-large	50.2	dolichocephalic
Akita Inu	28			medium-large: 39.3%; large: 50%; giant: 10.7%	57.32	mesocephalic
Alano Español (Spanish Bulldog)	2			large
Alaskan Husky	1			medium-large
Alaskan Malamute	22	11.28	short-lived	large: 68.2%; giant: 31.8%	58.08	mesocephalic
Alpine Dachsbracke	3			medium-large
Altdeutsche Hütehunde, Harzer Fuchs	7			medium-large
Altdeutsche Hütehunde, Schafpudel	4			medium-large
Altdeutsche Hütehunde, Tiger	2			large
American Akita	6			large: 33.3%; giant: 66.7%
American Bulldog	23			large: 52.2%; giant: 47.8%
American Foxhound	1			medium-large
American Hairless Terrier	1			toy
American Pit Bull Terrier	90			medium-large: 81.1%; large: 18.9%	58.6	mesocephalic
American Staffordshire Terrier	132			medium-large: 61.4%; large: 38.6%	67.37	brachycephalic
Anatolian Shepherd Dog	9			large: 11.1%; giant: 88.9%	51.5	mesocephalic
Andalusian Hound, Large	1			medium-large
Andalusian Hound, Medium	5			medium-small: 60%; medium-large: 40%
Andalusian Hound, Small	1			miniature
Anglo-Français de Petite Vénerie	1			medium-large
Appenzeller Sennenhund	6			medium-large: 83.3%; large: 16.7%
Australian Cattle Dog (Heeler)	28			medium-large	61.62	brachycephalic
Australian Kelpie	16			medium-small: 12.5%; medium-large: 87.5%	56.75	mesocephalic
Australian Shepherd	190	12.19	medium-lived	medium-large: 94.7%; large: 5.3%	54.96	mesocephalic
Australian Silky Terrier	3			toy
Australian Terrier	1	12.17	medium-lived	miniature	57.89	mesocephalic
Austrian Black and Tan Hound	3			medium-large
Basenji	3	13.06	long-lived	miniature: 33.3%; medium-small: 66.7%	55.83	mesocephalic
Basset Artésien Normand	1			medium-large
Basset Fauve de Bretagne	2			medium-large
Basset Hound	30			medium-large: 80%; large: 20%	49.77	dolichocephalic
Bavarian Mountain Hound	6			medium-large
Beagle	224	11.79	medium-lived	miniature: 0.4%; medium-small: 80.8%; medium-large: 18.8%	59.01	brachycephalic
Bearded Collie	20	12.36	long-lived	medium-large	50.54	dolichocephalic
Beauceron	36	10.46	short-lived	large: 75%; giant: 25%
Bedlington Terrier	1			miniature
Belgian Shepherd Dog, Groenendael	11	11.88	medium-lived	medium-large: 90.9%; large: 9.1%
Belgian Shepherd Dog, Malinois	90	12.18	medium-lived	medium-large: 84.4%; large: 15.6%
Belgian Shepherd Dog, Tervueren	13	11.71	medium-lived	medium-large	48.4	dolichocephalic
Belgian Shepherd Dog, unspecified	18			medium-large: 94.4%; large: 5.6%
Bergamasco Shepherd	1			medium-large
Bernese Mountain Dog	131	8.55	short-lived	medium-large: 0.8%; large: 29%; giant: 70.2%	60.13	brachycephalic
Bichon Frisé	25	12.49	long-lived	toy: 48%; miniature: 36%; medium-small: 16%	63.55	brachycephalic
Biewer Yorkshire Terrier	8			toy
Black Russian Terrier	22			giant
Bloodhound	1			giant
Bluetick Coonhound	1			large
Bohemian Shepherd (Chodenhund)	1			medium-large
Bohemian Wire-haired Pointing Griffon (Cesky Fousek)	1			large
Bolognese	65			toy
Bologna Zwetna	13			toy
Border Collie	351	12.29	medium-lived	medium-small: 7.4%; medium-large: 92.6%	56.05	mesocephalic
Border Terrier	17	13.74	long-lived	toy: 23.5%; miniature: 76.5%
Borzoi	5	9.63	short-lived	medium-large: 20%; large: 60%; giant: 20%	38.66	dolichocephalic
Bosnian Coarse-haired Hound	1			medium-large
Boston Terrier	20			miniature: 20%; medium-small: 80%	89.13	brachycephalic
Bouvier des Flandres	7	9.82	short-lived	large: 71.4%; giant: 28.6%	46	dolichocephalic
Boxer	161	9.45	short-lived	medium-large: 41%; large: 59%	68.88	brachycephalic
Bracco Italiano	4			medium-large: 25%; large: 75%
Brazilian Terrier	28			miniature: 67.9%; medium-small: 32.1%
Briard	24	10.91	short-lived	medium-large: 4.2%; large: 75%; giant: 20.8%
Brittany	13	12.55	long-lived	medium-small: 7.7%; medium-large: 92.3%
Broholmer	1			giant
Bruno Jura Hound (Jura Laufhund)	1			medium-large
Bull Terrier	43			medium-large: 83.7%; large: 16.3%	55.24	mesocephalic
Bulldog	68	8.17	short-lived	medium-large: 86.8%; large: 13.2%	87.93	brachycephalic
Bullmastiff	20	7.61	short-lived	giant	79.08	brachycephalic
Cairn Terrier	15	13.04	long-lived	toy: 60%; miniature: 40%	64.24	brachycephalic
Campeiro Bulldog	2			large
Canaan Dog	4			medium-large	54.4	mesocephalic
Canary Mastiff (Perro de Presa Canario)	18			large: 5.6%; giant: 94.4%
Cane Corso	83			large: 6%; giant: 94%
Castro Laboreiro Dog (Cão de Castro Laboreiro)	2			large
Catahoula Cur (Louisiana Catahoula Leopard Dog)	2			medium-large: 50%; large: 50%
Caucasian Shepherd Dog	32			giant
Cavalier King Charles Spaniel	45	10.4	short-lived	toy: 13.3%; miniature: 80%; medium-small: 6.7%	74.73	brachycephalic
Central Asian Shepherd Dog (Ovtcharka)	24			giant
Chesapeake Bay Retriever	10			medium-large: 40%; large: 60%
Chihuahua	102	11.49	medium-lived	toy	71.9	brachycephalic
Chinese Crested Dog	15	12.01	medium-lived	toy: 86.7%; miniature: 13.3%	59.86	brachycephalic
Chow Chow	42	9.93	short-lived	medium-large: 81%; large: 19%
Cirneco dell'Etna	1			medium-small
Clumber Spaniel	1			medium-large
Cocker Spaniel, American	5	10.56	short-lived	medium-small	59.42	brachycephalic
Cocker Spaniel, English	243	11.4	short-lived	medium-small: 90.1%; medium-large: 9.9%	48.31	dolichocephalic
Collie, Rough	55	11.11	short-lived	medium-large: 87.3%; large: 12.7%	46.43	dolichocephalic
Collie, Smooth	4	11.69	medium-lived	medium-large: 50%; large: 50%	46.2	dolichocephalic
Continental Bulldog	4			medium-large
Coton de Tulear	17	13.1	long-lived	toy: 88.2%; miniature: 11.8%
Curly Coated Retriever	1	10.52	short-lived	large
Cursinu	1			medium-large
Czechoslovakian Wolfdog	21			medium-large: 38.1%; large: 61.9%
Dachshund	357	12.59	long-lived	miniature: 31.4%; medium-small: 65.3%; medium-large: 3.4%	50.1	dolichocephalic
Dalmatian	60	11.27	short-lived	medium-large: 85%; large: 15%	51.42	mesocephalic
Danish Swedish Farmdog	1			miniature
Doberman Pinscher	53	8.52	short-lived	large: 62.3%; giant: 37.7%	46.01	dolichocephalic
Dogo Argentino	27			large: 33.3%; giant: 66.7%
Dogue de Bordeaux	15			giant
Drentse Patrijshond	1			large
Dutch Shepherd Dog	10			medium-large: 80%; large: 20%
Dutch Smoushond	1			miniature
East-European Shepherd	1			giant
Elo, Large	7			medium-large
Elo, Small	1			medium-large
English Mastiff	5			giant	70.73	brachycephalic
English Pointer	13			medium-large: 84.6%; large: 15.4%
English Setter	24	11	short-lived	medium-large: 95.8%; large: 4.2%	43.57	dolichocephalic
English Shepherd	1			medium-large
English Springer Spaniel	20	10.94	short-lived	medium-large	50.67	dolichocephalic
Entlebucher Mountain Dog	7			medium-large
Eurasier	2			medium-large
Fila Brasileiro	4			giant
Finnish Lapphund	4	12.88	long-lived	medium-large	57.32	mesocephalic
Flat-Coated Retriever	24	10.32	short-lived	medium-large: 41.7%; large: 58.3%
Fox Terrier, Smooth	18	11.58	medium-lived	miniature: 72.2%; medium-small: 27.8%	45.03	dolichocephalic
Fox Terrier, unspecified	33			miniature: 87.9%; medium-small: 12.1%
Fox Terrier, Wire	7	11.96	medium-lived	miniature: 85.7%; medium-small: 14.3%	44.9	dolichocephalic
French Bulldog	206	9.23	short-lived	miniature: 2.4%; medium-small: 88.3%; medium-large: 9.2%	100.26	brachycephalic
French Pointing Dog	2			medium-large
French Water Dog (Barbet)	2			medium-large
Frisian Pointing Dog (Stabyhoun)	1			medium-large
Garafian Shepherd (Pastor garafiano)	1			large
German Pinscher	39	11.87	medium-lived	medium-small: 35.9%; medium-large: 64.1%	50.64	dolichocephalic
German Pointer, Short-haired	11	11.29	short-lived	medium-large: 90.9%; large: 9.1%	49.5	dolichocephalic
German Pointer, unspecified	17			medium-large: 70.6%; large: 29.4%
German Pointer, Wire-haired	15	11.19	short-lived	medium-large: 86.7%; large: 13.3%	48.9	dolichocephalic
German Shepherd Dog	456	9.43	short-lived	medium-large: 17.1%; large: 68.4%; giant: 14.5%	50.26	dolichocephalic
German Spitz, Dwarf (Pomeranian)	28	11.32	short-lived	toy	75.91	brachycephalic
German Spitz, Giant (Großspitz)	2			medium-large
German Spitz, Medium (Mittelspitz)	19			medium-small
German Spitz, Miniature (Kleinspitz)	25			miniature: 40%; medium-small: 60%
Golden Retriever	458	11.75	medium-lived	medium-large: 33.8%; large: 66.2%	55.51	mesocephalic
Gordon Setter	3	10.74	short-lived	large	49.6	dolichocephalic
Gotland Hound	1			medium-large
Grand Basset Griffon Vendéen	2			medium-large
Great Dane	36	7.69	short-lived	giant	56.59	mesocephalic
Great Pyrenees (Pyrenean Mountain Dog)	21			large: 4.8%; giant: 95.2%
Greater Swiss Mountain Dog (Grosser Schweizer Sennenhund)	8			giant
Greek Harehound	4			medium-large
Greek Shepherd	2			giant
Greenland Dog	1			large
Greyhound	18	9.66	short-lived	medium-large: 38.9%; large: 61.1%	46.34	dolichocephalic
Griffon Bruxellois	5			toy	96.48	brachycephalic
Griffon Fauve de Bretagne	1			medium-large
Griffon Nivernais	1			medium-large
Hanover Hound	2			medium-large: 50%; large: 50%
Havanese	132	13.03	long-lived	toy: 78.8%; miniature: 21.2%	67.98	brachycephalic
Hovawart	33			large: 48.5%; giant: 51.5%
Hungarian Greyhound	22			medium-large: 72.7%; large: 27.3%
Ibizan Hound (Podenco Ibicenco)	2			medium-large
Icelandic Sheepdog	1			medium-small
Irish Red and White Setter	1			medium-large
Irish Setter	26	11.27	short-lived	medium-large: 61.5%; large: 38.5%	43.56	dolichocephalic
Irish Soft-Coated Wheaten Terrier	1	12.62	long-lived	medium-small
Irish Terrier	15			medium-small: 66.7%; medium-large: 33.3%
Irish Wolfhound	7	6.99	short-lived	giant
Italian Greyhound	7			toy	54.34	mesocephalic
Jack Russell Terrier	165	13.92	long-lived	toy: 23.6%; miniature: 64.8%; medium-small: 11.5%	61.43	brachycephalic
Jagdterrier	7	10.05	short-lived	miniature: 28.6%; medium-small: 71.4%
Japanese Chin	1	9.99	short-lived	toy
Japanese Spitz	1	12.53	long-lived	miniature	70.96	brachycephalic
Karelian Bear Dog	2	10.5	short-lived	medium-large
Keeshond (Wolfspitz)	8	11.65	medium-lived	medium-large	58.32	mesocephalic
Kerry Blue Terrier	4			medium-small
Komondor	39			large: 15.4%; giant: 84.6%
Kooikerhondje	2			medium-small
Kuvasz	22			large: 27.3%; giant: 72.7%
Labrador Retriever	668	11.59	medium-lived	medium-large: 40.1%; large: 59.9%	54.85	mesocephalic
Lagotto Romagnolo	19			medium-small: 68.4%; medium-large: 31.6%	58.55	mesocephalic
Lakeland Terrier	1			toy
Lancashire Heeler	2			miniature
Landseer	7			giant
Lapponian Herder	2	12.67	long-lived	medium-large
Leonberger	32	8.79	short-lived	giant	53.79	mesocephalic
Lhasa Apso	217	12.85	long-lived	toy: 12%; miniature: 82.5%; medium-small: 5.5%
Little Lion Dog (Löwchen)	1			toy
Longhaired Whippet	8			medium-small
Lucerne Hound (Luzerner Laufhund)	1			medium-large
Majorca Ratter (Ratonero mallorquín)	2			toy
Majorca Shepherd Dog	1			giant
Mallorca Mastiff (Perro de Presa Mallorquin)	1			large
Maltese	133			toy	67.06	brachycephalic
Manchester Terrier	5			miniature: 80%; medium-small: 20%
Maremma Sheepdog	12			large: 75%; giant: 25%
Miniature Australian Shepherd	15			medium-small: 86.7%; medium-large: 13.3%
Miniature Bull Terrier	8			medium-small: 62.5%; medium-large: 37.5%
Miniature Dachshund	97	12.95	long-lived	toy: 91.8%; miniature: 8.2%	50.7	dolichocephalic
Miniature Pinscher	210	12.21	medium-lived	toy	50	dolichocephalic
Moscow Watchdog	50			giant	66.43	brachycephalic
Mudi	46			miniature: 4.3%; medium-small: 95.7%	59.7	brachycephalic
Münsterländer, Large	3			medium-large: 66.7%; large: 33.3%
Münsterländer, Small	10			medium-large
Neapolitan Mastiff (Mastino Napoletano)	1			giant	72.56	brachycephalic
Newfoundland	17	9.08	short-lived	giant
Northern Inuit Dog	1	13.18	long-lived	large
Norwich Terrier	1	12.66	long-lived	toy
Nova Scotia Duck-Tolling Retriever	4	11.62	medium-lived	medium-large
Old English Sheepdog (Bobtail)	13	9.86	short-lived	large: 46.2%; giant: 53.8%	58.3	mesocephalic
Old German Shepherd Dog	10			medium-large: 20%; large: 50%; giant: 30%
Papillon (Continental Toy Spaniel)	14	12.29	medium-lived	toy	70.63	brachycephalic
Parson Russell Terrier	42	13.45	long-lived	toy: 4.8%; miniature: 95.2%
Pastore Biellese	1			medium-large
Pastore del Lagorai	1			medium-large
Patterdale Terrier	4			toy
Pekingese	51	10.58	short-lived	toy: 76.5%; miniature: 23.5%	73.7	brachycephalic
Peruvian Hairless Dog	1			medium-small
Petit Basset Griffon Vendéen	5	12.02	medium-lived	medium-large
Picardy Sheepdog	3			medium-large: 66.7%; large: 33.3%
Polish Hunting Dog	2			medium-large
Polish Lowland Sheepdog	6			medium-large
Polish Tatra Sheepdog	1			giant
Poodle, Medium	88	13.09	long-lived	medium-small: 71.6%; medium-large: 28.4%	50.7	dolichocephalic
Poodle, Miniature	351	12.98	long-lived	toy: 48.1%; miniature: 37%; medium-small: 14.8%
Poodle, Standard	27	11.92	medium-lived	medium-large: 85.2%; large: 14.8%	50.7	dolichocephalic
Poodle, Toy	147	12.61	long-lived	toy
Portuguese Pointer	1			medium-large
Portuguese Warren Hound (Portuguese Podengo), Medium	1	12.25	medium-lived	medium-large
Portuguese Water Dog	5			medium-large
Prague Ratter (Pražský Krysařík)	6			toy
Pug	97	11.21	short-lived	toy: 5.2%; miniature: 73.2%; medium-small: 21.6%	99.41	brachycephalic
Puli	86			medium-small: 80.2%; medium-large: 19.8%	57.7	mesocephalic
Pumi	21	12.46	long-lived	medium-small: 61.9%; medium-large: 38.1%
Pyrenean Mastiff	1	9.12	short-lived	giant
Pyrenean Shepherd, Rough-faced	7			medium-small
Pyrenean Shepherd, Smooth-faced	2			medium-small
Ratonero Bodeguero Andaluz	4			miniature: 75%; medium-small: 25%
Rhodesian Ridgeback	80	10.85	short-lived	medium-large: 3.8%; large: 45%; giant: 51.3%	50.27	dolichocephalic
Romanian Mioritich Shepherd	1			giant
Rottweiler	102	9.39	short-lived	large: 12.7%; giant: 87.3%	63.72	brachycephalic
Russian Toy	1			toy
Saarloos wolfdog	4			large: 75%; giant: 25%
Saluki	6	11.19	short-lived	medium-large	45.86	dolichocephalic
Samoyed	19	11.76	medium-lived	medium-large: 94.7%; large: 5.3%	60.42	brachycephalic
Schapendoes (Dutch Sheepdog)	8			medium-small: 37.5%; medium-large: 62.5%
Schipperke	7	12.11	medium-lived	toy: 57.1%; miniature: 42.9%
Schnauzer, Giant	33	10.28	short-lived	large: 39.4%; giant: 60.6%	53.2	mesocephalic
Schnauzer, Medium (Standard)	20	12.11	medium-lived	medium-small: 10%; medium-large: 90%	53.64	mesocephalic
Schnauzer, Miniature	121	12.42	long-lived	toy: 12.4%; miniature: 55.4%; medium-small: 32.2%	53.39	mesocephalic
Scottish Terrier	12	11.65	medium-lived	miniature: 25%; medium-small: 75%	45.95	dolichocephalic
Sealyham Terrier	1			medium-small
Segugio Italiano	9			medium-large
Shar Pei	30			medium-large: 96.7%; large: 3.3%
Shetland Sheepdog	54	12.36	long-lived	toy: 16.7%; miniature: 55.6%; medium-small: 27.8%	50.87	dolichocephalic
Shiba Inu	14			miniature: 7.1%; medium-small: 92.9%
Shih Tzu	254	11.28	short-lived	toy: 61%; miniature: 39%	79.49	brachycephalic
Siberian Husky	75	11.47	medium-lived	medium-large	54.85	mesocephalic
Sicilian Shepherd (Pastore Siciliano)	1			large
Sinka	1			medium-large
Sloughi	1			medium-large
Slovak Cuvac	1			large
South Russian Ovcharka	1			giant
Spanish Greyhound (Galgo Español)	35			medium-large: 94.3%; large: 5.7%
Spanish Hound (Sabueso Español)	1			medium-large
Spanish Mastiff	3			giant
Spanish Water Dog	5	13.15	long-lived	medium-large
Spinone Italiano	2			large
St. Bernard	9	7.32	short-lived	giant	51.6	mesocephalic
Staffordshire Bull Terrier	32	12.08	medium-lived	medium-small: 43.8%; medium-large: 56.3%	75.78	brachycephalic
Swedish Vallhund	2	13.5	long-lived	medium-small
Tenterfield Terrier	1			toy	59.78	brachycephalic
Thai Ridgeback	2			medium-large
Tibetan Mastiff	6	9.78	short-lived	giant
Tibetan Spaniel	14	13.3	long-lived	toy: 78.6%; miniature: 21.4%	83.85	brachycephalic
Tibetan Terrier	31	12.31	long-lived	miniature: 3.2%; medium-small: 87.1%; medium-large: 9.7%	58.58	mesocephalic
Tosa	4			giant
Transmontano Mastiff	1			giant
Transylvanian Hound	14			medium-large: 28.6%; large: 71.4%	49.44	dolichocephalic
Treeing Walker Coonhound	2			medium-large
Uruguayan Cimarron	1			giant
Vizsla, Smooth	196			medium-large: 82.7%; large: 17.3%	50.85	dolichocephalic
Vizsla, Wire-haired	17			medium-large: 94.1%; large: 5.9%	45.2	dolichocephalic
Volpino Italiano	3			toy
Wäller	2			medium-large: 50%; large: 50%
Weimaraner	36			medium-large: 25%; large: 69.4%; giant: 5.6%	49.95	dolichocephalic
Welsh Corgi, Cardigan	6	12.14	medium-lived	medium-small: 33.3%; medium-large: 66.7%	62.3	brachycephalic
Welsh Corgi, Pembroke	22	11.67	medium-lived	medium-small: 81.8%; medium-large: 18.2%
Welsh Springer Spaniel	3	11.32	short-lived	medium-large
Welsh Terrier	11			medium-small
West Highland White Terrier	112	13.04	long-lived	toy: 2.7%; miniature: 55.4%; medium-small: 42%	64.45	brachycephalic
West Siberian Laika	2			medium-large
Whippet	55	12.59	long-lived	medium-small: 67.3%; medium-large: 32.7%	50.2	dolichocephalic
White Swiss Shepherd Dog	43			medium-large: 30.2%; large: 65.1%; giant: 4.7%
Wirehaired Pointing Griffon (Korthals Griffon)	2			medium-large
Yorkshire Terrier	411	13.07	long-lived	toy
Yugoslavian Shepherd Dog (Šarplaninac)	6			large: 33.3%; giant: 66.7%
MIXED-BREED	6727			toy: 5.2%; miniature: 6.7%; medium-small: 19.8%; medium-large: 32.5%; large: 9.8%; giant: 3.6%; unknown/unreliable size: 22.3%
unknown	142			toy: 9.9%; miniature: 9.2%; medium-small: 12.7%; medium-large: 23.9%; large: 9.9%; giant: 2.1%; unknown/unreliable size: 32.4%

## Sheet: labels
Breed		List of breeds used in the study
N		Frequency of that breed in the sample
Lifespan	Mean (years)	obtained from Kraus et al. (2023), Table S1, Mean lifespan, corrected (yrs) column
	Group	we divided the subjects into three approximately equal-sized subpopulations. Accordingly, breeds with mean lifespan less than 11.4 years were classified as short-lived (N = 2,589), breeds with mean lifespan between 11.4 and 12.3 as medium-lived (N = 2,653), and breeds with miean lifespan above 12.3 as long-lived (N = 2,542)
Size group distribution		owner-reported data, the grouping is based on Salt et al. (2017)
Head shape	mean cephalic index	Stone et al. (2016) and Bognár et al. In prep.
	Group	we divided the subjects into three approximately equal-sized subpopulations. Accordingly, breeds with CI lower than 51 were classified as dolichocephalic (N = 2,339), breeds with CI ranging between 51 and 59 as mesocephalic (N = 2,437), and breeds with CI above 59 as brachycephalic (N = 2,465)
References
Salt, C., Morris, P. J., German, A. J., Wilson, D., Lund, E. M., Cole, T. J., & Butterwick, R. F. Growth standard charts for monitoring bodyweight in dogs of different sizes. PLoS One. 2017;12(9):e0182064.
Kraus C, Snyder-Mackler N, Promislow DE. How size and genetic diversity shape lifespan across breeds of purebred dogs. GeroScience. 2023;45(2):627-643.
