# Supplementary material for: Differential behavioral aging trajectories according to body size, expected lifespan, and head shape in dogs
Source: GeroScience. 2023 Sep 23;46(2):1731–54. doi: 10.1007/s11357-023-00945-9 (PMC10828231; doi:10.1007/s11357-023-00945-9)
Supplement: Supplementary file 4 — Supplementary file4 (XLSX 63 kb) [file 11357_2023_945_MOESM4_ESM.xlsx]

## Sheet: Munka1
Supplementary Information 3
Title: Differential behavioral aging trajectories according to body size, expected lifespan, and head shape in dogs
Journal: GeroScience
Authors: Borbála Turcsán*, Enikő Kubinyi
Affiliation of the corresponding author: MTA-ELTE Lendület “Momentum” Companion Animal Research Group, Department of Ethology, Eötvös Loránd University, Budapest, Hungary
email address of the corresponding author: borbala.turcsan@gmail.com

## Sheet: Body size
MODEL 1: Body size - Liveliness-Trainability, before breakpoint
model specification: generalized linear model (model type: linear, link function: identity) with robust covariance matrix estimation
Tests of Model Effects
Source	Wald Chi-Square	df	Sig.
(Intercept)	1811.83	1	0
Body size	4.69106	5	0.454734
Age (years)	422.083	1	0
Body size * Age	4.60833	5	0.465521
Parameter estimates		B	Std. Error	Wald Chi-Square	P value	Exp(B) (95% Wald Confidence Interval)
Body size (reference category: giant (N=558))
	Toy (N=1340)	0.0772913	0.0755257	1.0473	0.30613	1,08 (0,932-1,253)
	Mini (N=947)	0.0540302	0.0829381	0.42439	0.514755	1,056 (0,897-1,242)
	Medium-small (N=1810)	0.117763	0.0725831	2.63239	0.104704	1,125 (0,976-1,297)
	Medium-large (N=2948)	0.107296	0.0689665	2.42042	0.119763	1,113 (0,973-1,274)
	Large (N=1382)	0.134314	0.0743007	3.2678	0.0706522	1,144 (0,989-1,323)
Age (years)		-0.0733962	0.0152634	23.1229	1.51969e-06	0,929 (0,902-0,957)
	Giant * age vs. Toy * age	-0.00419981	0.0165451	0.0644344	0.79962	0,996 (0,964-1,029)
	Giant * age vs. Miniature * age	0.00229779	0.0173727	0.0174939	0.894775	1,002 (0,969-1,037)
	Giant * age vs. Medium-small * age	-0.000619158	0.0162219	0.0014568	0.969554	0,999 (0,968-1,032)
	Giant * age vs. Medium-large * age	0.0104426	0.0158906	0.431849	0.511083	1,01 (0,98-1,042)
	Giant * age vs. Large * age	0.00179515	0.0167358	0.0115055	0.91458	1,002 (0,969-1,035)
	Large * age vs. Toy * age	-0.00599496	0.00937467	0.408941	0.522508	0,994 (0,976-1,012)
	Large * age vs. Miniature * age	0.000502645	0.0107682	0.0021789	0.962769	1,001 (0,98-1,022)
	Large * age vs. Medium-small * age	-0.00241431	0.00879158	0.0754139	0.783611	0,998 (0,981-1,015)
	Large * age vs. Medium-large * age	0.00864743	0.00816428	1.12186	0.289518	1,009 (0,993-1,025)
	Medium-large * age vs. Toy * age	-0.0146424	0.00776592	3.55498	0.0593669	0,985 (0,971-1,001)
	Medium-large * age vs. Miniature * age	-0.00814479	0.00940102	0.750602	0.386286	0,992 (0,974-1,01)
	Medium-large * age vs. Medium-small * age	-0.0110617	0.00705103	2.46117	0.116692	0,989 (0,975-1,003)
	Medium-small * age vs. Toy * age	-0.00358065	0.00842294	0.180716	0.670759	0,996 (0,98-1,013)
	Medium-small * age vs. Miniature * age	0.00291695	0.00995066	0.0859321	0.769414	1,003 (0,984-1,023)
	Miniature * age vs. Toy * age	-0.0064976	0.0104694	0.38518	0.534844	0,994 (0,973-1,014)
MODEL 2: Body size - Liveliness-Trainability, after breakpoint
model specification: generalized linear model (model type: linear, link function: identity) with robust covariance matrix estimation
Tests of Model Effects
Source	Wald Chi-Square	df	Sig.
(Intercept)	757.842	1	0
Body size	44.7918	5	1.59938e-08
Age (years)	1115.22	1	0
Body size * Age	26.6133	5	6.78323e-05
Parameter estimates		B	Std. Error	Wald Chi-Square	P value	Exp(B) (95% Wald Confidence Interval)
Body size (reference category: giant (N=603))
	Toy (N=924)	1.43466	0.277388	26.75	2.31548e-07	4,198 (2,438-7,231)
	Mini (N=650)	1.44481	0.326888	19.5354	9.87527e-06	4,241 (2,235-8,049)
	Medium-small (N=1090)	1.26421	0.269724	21.9685	2.77169e-06	3,54 (2,087-6,007)
	Medium-large (N=1752)	1.28244	0.240199	28.5059	9.34155e-08	3,605 (2,252-5,773)
	Large (N=1038)	0.65789	0.259118	6.44634	0.0111181	1,931 (1,162-3,208)
Age (years)		-0.15246	0.018955	64.6942	8.88178e-16	0,859 (0,827-0,891)
	Giant * age vs. Toy * age	-0.102796	0.0239853	18.3682	1.82073e-05	0,902 (0,861-0,946)
	Giant * age vs. Miniature * age	-0.0973683	0.0274242	12.6057	0.000384565	0,907 (0,86-0,957)
	Giant * age vs. Medium-small * age	-0.0836196	0.0239476	12.1925	0.000479828	0,92 (0,878-0,964)
	Giant * age vs. Medium-large * age	-0.0835607	0.022429	13.8798	0.000194882	0,92 (0,88-0,961)
	Giant * age vs. Large * age	-0.0388801	0.0244531	2.52805	0.111838	0,962 (0,917-1,009)
	Large * age vs. Toy * age	-0.0639162	0.0213229	8.98526	0.00272167	0,938 (0,9-0,978)
	Large * age vs. Miniature * age	-0.0584882	0.0251288	5.41742	0.0199368	0,943 (0,898-0,991)
	Large * age vs. Medium-small * age	-0.0447395	0.0212805	4.41996	0.035521	0,956 (0,917-0,997)
	Large * age vs. Medium-large * age	-0.0446805	0.0195559	5.22013	0.0223268	0,956 (0,92-0,994)
	Medium-large * age vs. Toy * age	-0.0192356	0.0189676	1.02846	0.310521	0,981 (0,945-1,018)
	Medium-large * age vs. Miniature * age	-0.0138076	0.0231638	0.355319	0.551118	0,986 (0,943-1,032)
	Medium-large * age vs. Medium-small * age	-5.89453e-05	0.01892	9.70637e-06	0.997514	1 (0,964-1,038)
	Medium-small * age vs. Toy * age	-0.0191767	0.0207412	0.854829	0.35519	0,981 (0,942-1,022)
	Medium-small * age vs. Miniature * age	-0.0137487	0.0246372	0.311416	0.576812	0,986 (0,94-1,035)
	Miniature * age vs. Toy * age	-0.00542798	0.0246737	0.0483957	0.825879	0,995 (0,948-1,044)
MODEL 3: Body size - Severity of CCD symptoms, before breakpoint
model specification: generalized linear model (model type: linear, link function: identity) with robust covariance matrix estimation
Tests of Model Effects
Source	Wald Chi-Square	df	Sig.
(Intercept)	1219.05	1	0
Body size	8.045	5	0.153773
Age (years)	115.217	1	0
Body size * Age	17.5893	5	0.00350777
Parameter estimates		B	Std. Error	Wald Chi-Square	P value	Exp(B) (95% Wald Confidence Interval)
Body size (reference category: giant (N=558))
	Toy (N=1353)	-0.0451687	0.0607604	0.55263	0.457245	0,956 (0,849-1,077)
	Mini (N=818)	0.0579274	0.0658512	0.773819	0.379038	1,06 (0,931-1,206)
	Medium-small (N=1814)	-0.0474486	0.0599442	0.626545	0.428626	0,954 (0,848-1,073)
	Medium-large (N=3276)	-0.0610893	0.0549922	1.23404	0.266624	0,941 (0,845-1,048)
	Large (N=1256)	-0.012562	0.0590172	0.0453065	0.831442	0,988 (0,88-1,109)
Age (years)		0.0198765	0.0119712	2.75682	0.0968406	1,02 (0,996-1,044)
	Giant * age vs. Toy * age	0.0241701	0.0132668	3.31915	0.0684772	1,024 (0,998-1,051)
	Giant * age vs. Miniature * age	0.000277978	0.0137003	0.00041168	0.983812	1 (0,974-1,028)
	Giant * age vs. Medium-small * age	0.0178845	0.0129869	1.89647	0.168474	1,018 (0,992-1,044)
	Giant * age vs. Medium-large * age	0.0194026	0.012429	2.43696	0.118506	1,02 (0,995-1,045)
	Giant * age vs. Large * age	0.000909064	0.0131749	0.00476095	0.94499	1,001 (0,975-1,027)
	Large * age vs. Toy * age	0.0232611	0.00793525	8.59288	0.00347479	1,024 (1,008-1,04)
	Large * age vs. Miniature * age	-0.000631086	0.00864055	0.00533451	0.941776	0,999 (0,983-1,016)
	Large * age vs. Medium-small * age	0.0169754	0.00745781	5.18107	0.0228342	1,017 (1,002-1,032)
	Large * age vs. Medium-large * age	0.0184935	0.00643742	8.25307	0.00406831	1,019 (1,006-1,032)
	Medium-large * age vs. Toy * age	0.00476755	0.00662341	0.518116	0.471647	1,005 (0,992-1,018)
	Medium-large * age vs. Miniature * age	-0.0191246	0.0074539	6.58291	0.0102962	0,981 (0,967-0,995)
	Medium-large * age vs. Medium-small * age	-0.00151809	0.00604321	0.063104	0.801656	0,998 (0,987-1,01)
	Medium-small * age vs. Toy * age	0.00628564	0.00761893	0.680629	0.40937	1,006 (0,991-1,021)
	Medium-small * age vs. Miniature * age	-0.0176065	0.008351	4.44499	0.0350038	0,983 (0,967-0,999)
	Miniature * age vs. Toy * age	0.0238922	0.00878	7.40495	0.00650447	1,024 (1,007-1,042)
MODEL 4: Body size - Severity of CCD symptoms, after breakpoint
model specification: generalized linear model (model type: linear, link function: identity) with robust covariance matrix estimation
Tests of Model Effects
Source	Wald Chi-Square	df	Sig.
(Intercept)	832.816	1	0
Body size	78.1008	5	2.10942e-15
Age (years)	1054.31	1	0
Body size * Age	63.8177	5	1.97087e-12
Parameter estimates		B	Std. Error	Wald Chi-Square	P value	Exp(B) (95% Wald Confidence Interval)
Body size (reference category: giant (N=603))
	Toy (N=911)	-2.08423	0.302872	47.3555	5.92115e-12	0,124 (0,069-0,225)
	Mini (N=779)	-1.38444	0.293889	22.1913	2.46796e-06	0,25 (0,141-0,446)
	Medium-small (N=1086)	-1.72198	0.277226	38.5823	5.24928e-10	0,179 (0,104-0,308)
	Medium-large (N=1634)	-1.39815	0.249959	31.2875	2.2251e-08	0,247 (0,151-0,403)
	Large (N=1182)	-0.638592	0.225787	7.99926	0.00467964	0,528 (0,339-0,822)
Age (years)		0.129057	0.0170902	57.0257	4.29656e-14	1,138 (1,1-1,177)
	Giant * age vs. Toy * age	0.17377	0.0255354	46.3086	1.01017e-11	1,19 (1,132-1,251)
	Giant * age vs. Miniature * age	0.112019	0.0260858	18.4405	1.75296e-05	1,119 (1,063-1,177)
	Giant * age vs. Medium-small * age	0.140917	0.0244385	33.2492	8.10747e-09	1,151 (1,097-1,208)
	Giant * age vs. Medium-large * age	0.11048	0.0228663	23.344	1.35469e-06	1,117 (1,068-1,168)
	Giant * age vs. Large * age	0.0573888	0.0222055	6.67935	0.0097536	1,059 (1,014-1,106)
	Large * age vs. Toy * age	0.116381	0.0236852	24.144	8.93948e-07	1,123 (1,072-1,177)
	Large * age vs. Miniature * age	0.0546298	0.0242776	5.06348	0.0244352	1,056 (1,007-1,108)
	Large * age vs. Medium-small * age	0.0835284	0.0224982	13.7839	0.000205084	1,087 (1,04-1,136)
	Large * age vs. Medium-large * age	0.053091	0.0207798	6.52771	0.0106207	1,055 (1,012-1,098)
	Medium-large * age vs. Toy * age	0.0632898	0.0243058	6.78027	0.00921707	1,065 (1,016-1,117)
	Medium-large * age vs. Miniature * age	0.00153878	0.0248834	0.00382414	0.950691	1,002 (0,954-1,052)
	Medium-large * age vs. Medium-small * age	0.0304374	0.0231507	1.72858	0.188593	1,031 (0,985-1,079)
	Medium-small * age vs. Toy * age	0.0328524	0.0257904	1.62263	0.202726	1,033 (0,982-1,087)
	Medium-small * age vs. Miniature * age	-0.0288986	0.0263354	1.20413	0.272498	0,972 (0,923-1,023)
	Miniature * age vs. Toy * age	0.061751	0.0273564	5.0953	0.0239908	1,064 (1,008-1,122)
MODEL 5: Body size - CCD-risk prevalence, before breakpoint
model specification: general linear model (model type: normal, link function: identity)
Tests of Between-Subjects Effects
Source	Type III Sum of Squares	df	Mean Square	F	Sig.	Partial Eta Squared
Corrected Model	0,027 (R Squared = 0,719 (Adjusted R Squared = 0,655))	11	0.00243083	11.1884	6.96289e-10	0.719417
(Intercept)	0.000506645	1	0.000506645	2.33195	0.133307	0.0463313
Body size	0.00265119	5	0.000530239	2.44054	0.0475163	0.202694
Age group	0.0122078	1	0.0122078	56.1889	1.28255e-09	0.539299
Body size * Age group	0.00517415	5	0.00103483	4.76303	0.00129596	0.331617
Error	0.0104286	48	0.000217263
Total	0.0911647	60
Corrected Total	0.0371677	59
Parameter estimates		B	Std. Error	t	P value	Partial Eta Squared
Body size (reference category: giant (N=7))
	Toy (N=11)	-0.0232889	0.0184812	-1.26014	0.213711	0.0320229
	Mini (N=11)	0.0269103	0.0184812	1.45609	0.151877	0.0423025
	Medium-small (N=11)	-0.00331658	0.0184812	-0.179457	0.858334	0.000670487
	Medium-large (N=11)	-0.00127977	0.0184812	-0.069247	0.945081	9.98889e-05
	Large (N=9)	0.0146605	0.0194813	0.752542	0.4554	0.0116607
Age group		0.00469071	0.00278557	1.68393	0.0986875	0.0557805
	Giant * age group vs. Toy * age group	0.0058441	0.00312002	1.8731	0.067151	0.0681151
	Giant * age group vs. Miniature * age group	-0.00335617	0.00312002	-1.07569	0.287443	0.023539
	Giant * age group vs. Medium-small * age group	0.00213547	0.00312002	0.684441	0.496988	0.00966525
	Giant * age group vs. Medium-large * age group	0.00145683	0.00312002	0.466931	0.642662	0.00452163
	Giant * age group vs. Large * age group	-0.00130988	0.00337349	-0.388287	0.699521	0.00313113
	Large * age group vs. Toy * age group	0.00715398	0.00236562	3.02415	0.0039959	0.160038
	Large * age group vs. Miniature * age group	-0.00204629	0.00236562	-0.865011	0.391336	0.0153491
	Large * age group vs. Medium-small * age group	0.00344535	0.00236562	1.45642	0.151786	0.0423209
	Large * age group vs. Medium-large * age group	0.00276671	0.00236562	1.16955	0.247957	0.0277072
	Medium-large * age group vs. Toy * age group	0.00438727	0.00198752	2.20741	0.032099	0.0921585
	Medium-large * age group vs. Miniature * age group	-0.004813	0.00198752	-2.42161	0.0192799	0.10887
	Medium-large * age group vs. Medium-small * age group	0.000678636	0.00198752	0.341449	0.734256	0.00242302
	Medium-small * age group vs. Toy * age group	0.00370864	0.00198752	1.86596	0.0681634	0.067632
	Medium-small * age group vs. Miniature * age group	-0.00549164	0.00198752	-2.76306	0.00809463	0.137226
	Miniature * age group vs. Toy * age group	0.00920027	0.00198752	4.62902	2.81582e-05	0.308635
MODEL 6: Body size - CCD-risk prevalence, after breakpoint
model specification: general linear model (model type: normal, link function: identity)
Tests of Between-Subjects Effects
Source	Type III Sum of Squares	df	Mean Square	F	Sig.	Partial Eta Squared
Corrected Model	1,798 (R Squared = 0,923 (Adjusted R Squared = 0,900))	11	0.163427	39.2894	1.00523e-16	0.923107
(Intercept)	0.528384	1	0.528384	127.029	2.31444e-13	0.77918
Body size	0.127367	5	0.0254735	6.1241	0.000334682	0.459626
Age group	1.06658	1	1.06658	256.417	5.93085e-18	0.876888
Body size * Age group	0.132095	5	0.026419	6.35141	0.00025335	0.46869
Error	0.149744	36	0.00415955
Total	6.56371	48
Corrected Total	1.94744	47
Parameter estimates		B	Std. Error	t	P value	Partial Eta Squared
Body size (reference category: giant (N=8))
	Toy (N=9)	-0.85162	0.178402	-4.77361	2.99472e-05	0.387623
	Mini (N=8)	-0.701911	0.194759	-3.60399	0.000940299	0.265137
	Medium-small (N=7)	-0.79991	0.218259	-3.66496	0.00079128	0.271726
	Medium-large (N=7)	-0.674268	0.218259	-3.08931	0.00385439	0.209553
	Large (N=9)	-0.439589	0.166336	-2.64278	0.0120968	0.162484
Age group		0.0217782	0.00995173	2.18838	0.0352127	0.11741
	Giant * age group vs. Toy * age group	0.0678745	0.0129755	5.23098	7.40494e-06	0.431847
	Giant * age group vs. Miniature * age group	0.0538465	0.0140739	3.82599	0.000499319	0.289075
	Giant * age group vs. Medium-small * age group	0.0617	0.0157351	3.92118	0.000379218	0.299279
	Giant * age group vs. Medium-large * age group	0.0515461	0.0157351	3.27587	0.00233503	0.229639
	Giant * age group vs. Large * age group	0.0375091	0.0129755	2.89077	0.00647587	0.188395
	Large * age group vs. Toy * age group	0.0303653	0.011775	2.57879	0.014149	0.155923
	Large * age group vs. Miniature * age group	0.0163374	0.0129755	1.2591	0.216097	0.0421796
	Large * age group vs. Medium-small * age group	0.0241909	0.0147608	1.63886	0.109954	0.0694274
	Large * age group vs. Medium-large * age group	0.014037	0.0147608	0.950961	0.347965	0.0245046
	Medium-large * age group vs. Toy * age group	0.0163284	0.0147608	1.1062	0.275978	0.0328736
	Medium-large * age group vs. Miniature * age group	0.00230048	0.0157351	0.146201	0.884579	0.000593387
	Medium-large * age group vs. Medium-small * age group	0.0101539	0.0172369	0.589081	0.559486	0.00954731
	Medium-small * age group vs. Toy * age group	0.00617445	0.0147608	0.418301	0.678212	0.00483692
	Medium-small * age group vs. Miniature * age group	-0.00785345	0.0157351	-0.499105	0.620742	0.00687205
	Miniature * age group vs. Toy * age group	0.0140279	0.0129755	1.08111	0.286838	0.0314457

## Sheet: Lifespan
MODEL 1: Lifespan - Liveliness-Trainability, before breakpoint
model specification: generalized linear model (model type: linear, link function: identity) with robust covariance matrix estimation
Tests of Model Effects
Source	Wald Chi-Square	df	Sig.
(Intercept)	1300.9	1	0
Lifespan	4.33947	2	0.114208
Age (years)	396.943	1	0
Lifespan * Age	4.56091	2	0.102238
Parameter estimates		B	Std. Error	Wald Chi-Square	P value	Exp(B) (95% Wald Confidence Interval)
Lifespan (reference category: long-lived (N=1391))
	Short-lived (N=1737)	-0.105538	0.0548623	3.70057	0.054394	0,9 (0,808-1,002)
	Medium lived (N=1500)	-0.0231173	0.054892	0.17736	0.673652	0,977 (0,877-1,088)
Age (years)		-0.0785436	0.00648577	146.655	0	0,924 (0,913-0,936)
	Long-lived * age vs. Short-lived * age	-0.00240455	0.0090768	0.0701785	0.791077	0,998 (0,98-1,016)
	Long-lived * age vs. Medium-lived * age	0.0155755	0.00918427	2.87604	0.0899068	1,016 (0,998-1,034)
	Medium-lived * age vs. Short-lived * age	-0.0179801	0.00908892	3.91343	0.0479018	0,982 (0,965-1)
MODEL 2: Lifespan - Liveliness-Trainability, after breakpoint
model specification: general linear model (model type: normal, link function: identity)
Tests of Between-Subjects Effects
Source	Type III Sum of Squares	df	Mean Square	F	Sig.	Partial Eta Squared
Corrected Model	771,704 (R Squared = 0,242 (Adjusted R Squared = 0,241))	5	154.341	201.606	6.94573e-187	0.24243
(Intercept)	387.085	1	387.085	505.627	5.69699e-104	0.138315
Lifespan	8.81758	2	4.40879	5.75895	0.00318774	0.00364315
Age (years)	591.817	1	591.817	773.056	2.42882e-152	0.197055
Lifespan * Age	9.1816	2	4.5908	5.9967	0.00251543	0.00379298
Error	2411.5	3150	0.765555
Total	4260.89	3156
Corrected Total	3183.2	3155
Parameter estimates		B	Std. Error	t	P value	Partial Eta Squared
Lifespan (reference category: long-lived (N=1151))
	Short-lived (N=852)	-0.844394	0.276746	-3.05115	0.00229869	0.00294669
	Medium lived (N=1153)	-0.678875	0.244885	-2.77222	0.00560023	0.00243381
Age (years)		-0.273285	0.0130637	-20.9194	4.23935e-91	0.121981
	Long-lived * age vs. Short-lived * age	0.0545932	0.021587	2.52899	0.0114876	0.00202629
	Long-lived * age vs. Medium-lived * age	0.0599782	0.0186579	3.21462	0.00131935	0.00326985
	Medium-lived * age vs. Short-lived * age	-0.00538495	0.0217438	-0.247654	0.804418	1.94703e-05
MODEL 3: Lifespan - Severity of CCD symptoms, before breakpoint
model specification: generalized linear model (model type: linear, link function: identity) with robust covariance matrix estimation
Tests of Model Effects
Source	Wald Chi-Square	df	Sig.
(Intercept)	890.008	1	0
Lifespan	1.3751	2	0.502806
Age (years)	129.499	1	0
Lifespan * Age	1.22206	2	0.542792
Parameter estimates		B	Std. Error	Wald Chi-Square	P value	Exp(B) (95% Wald Confidence Interval)
Lifespan (reference category: long-lived (N=1326))
	Short-lived (N=1445)	0.0113013	0.0551353	0.0420141	0.837593	1,011 (0,908-1,127)
	Medium lived (N=1721)	-0.0340427	0.0529699	0.413039	0.520431	0,967 (0,871-1,072)
Age (years)		0.0379983	0.00576862	43.3894	4.48612e-11	1,039 (1,027-1,051)
	Long-lived * age vs. Short-lived * age	-0.00592833	0.00887652	0.446045	0.504219	0,994 (0,977-1,012)
	Long-lived * age vs. Medium-lived * age	0.00253831	0.00768587	0.109069	0.741207	1,003 (0,988-1,018)
	Medium-lived * age vs. Short-lived * age	-0.00846663	0.00771196	1.20529	0.272267	0,992 (0,977-1,007)
MODEL 4: Lifespan - Severity of CCD symptoms, after breakpoint
model specification: generalized linear model (model type: linear, link function: identity) with robust covariance matrix estimation
Tests of Model Effects
Source	Wald Chi-Square	df	Sig.
(Intercept)	429.019	1	0
Lifespan	23.4434	2	8.11594e-06
Age (years)	571.384	1	0
Lifespan * Age	20.9275	2	2.85526e-05
Parameter estimates		B	Std. Error	Wald Chi-Square	P value	Exp(B) (95% Wald Confidence Interval)
Lifespan (reference category: long-lived (N=1216))
	Short-lived (N=1144)	1.29972	0.27212	22.8128	1.78573e-06	3,668 (2,152-6,253)
	Medium lived (N=932)	0.579457	0.330855	3.06738	0.0798783	1,785 (0,933-3,414)
Age (years)		0.295851	0.016484	322.121	0	1,344 (1,302-1,388)
	Long-lived * age vs. Short-lived * age	-0.103092	0.0225386	20.9216	4.78457e-06	0,902 (0,863-0,943)
	Long-lived * age vs. Medium-lived * age	-0.0569335	0.0262692	4.69723	0.0302113	0,945 (0,897-0,995)
	Medium-lived * age vs. Short-lived * age	-0.0461584	0.0255854	3.25473	0.0712177	0,955 (0,908-1,004)
MODEL 5: Lifespan - CCD-risk prevalence, before breakpoint
model specification: general linear model (model type: normal, link function: identity)
Tests of Between-Subjects Effects
Source	Type III Sum of Squares	df	Mean Square	F	Sig.	Partial Eta Squared
Corrected Model	0,011 (R Squared = 0,746 (Adjusted R Squared = 0,693))	5	0.00211569	14.1149	1.73366e-06	0.746232
(Intercept)	0.000562317	1	0.000562317	3.75152	0.0646177	0.135182
Lifespan	0.000107559	2	5.37793e-05	0.358791	0.702204	0.0290312
Age group	0.00971357	1	0.00971357	64.8044	2.82521e-08	0.729743
Lifespan * Age group	2.60728e-05	2	1.30364e-05	0.0869729	0.91699	0.00719559
Error	0.00359737	24	0.00014989
Total	0.0427213	30
Corrected Total	0.0141758	29
Parameter estimates		B	Std. Error	t	P value	Partial Eta Squared
Lifespan (reference category: long-lived (N=10))
	Short-lived (N=9)	-0.0114634	0.0140833	-0.813967	0.423666	0.0268643
	Medium lived (N=11)	-0.00797473	0.0131205	-0.607808	0.549024	0.0151596
Age group		0.00608964	0.00134791	4.51785	0.000141535	0.459592
	Long-lived * age group vs. Short-lived * age group	0.00080753	0.00207726	0.388747	0.700891	0.00625744
	Long-lived * age group vs. Medium-lived * age group	0.000105273	0.00178311	0.0590387	0.95341	0.000145211
	Medium-lived * age group vs. Short-lived * age group	0.000702258	0.0019649	0.357402	0.723915	0.00529416
MODEL 6: Lifespan - CCD-risk prevalence, after breakpoint
model specification: general linear model (model type: normal, link function: identity)
Tests of Between-Subjects Effects
Source	Type III Sum of Squares	df	Mean Square	F	Sig.	Partial Eta Squared
Corrected Model	0,742 (R Squared = 0,937 (Adjusted R Squared = 0,919))	5	0.148446	50.8867	1.24344e-09	0.93737
(Intercept)	0.287979	1	0.287979	98.7179	1.70172e-08	0.853091
Lifespan	0.0031692	2	0.0015846	0.543193	0.590644	0.0600665
Age group	0.592919	1	0.592919	203.25	6.91699e-11	0.922815
Lifespan * Age group	0.00356185	2	0.00178093	0.610493	0.554568	0.0670099
Error	0.0495923	17	0.00291719
Total	3.45525	23
Corrected Total	0.791824	22
Parameter estimates		B	Std. Error	t	P value	Partial Eta Squared
Lifespan (reference category: long-lived (N=9))
	Short-lived (N=7)	0.185786	0.179167	1.03694	0.314288	0.0594875
	Medium lived (N=7)	0.0465591	0.187409	0.248436	0.806773	0.00361749
Age group		0.083109	0.0069728	11.919	1.11595e-09	0.893124
	Long-lived * age group vs. Short-lived * age group	-0.0131765	0.0123614	-1.06593	0.301359	0.062649
	Long-lived * age group vs. Medium-lived * age group	-0.00760455	0.0123614	-0.615183	0.546582	0.021777
	Medium-lived * age group vs. Short-lived * age group	-0.00557194	0.0144351	-0.386	0.704284	0.00868834

## Sheet: Head shape
MODEL 1: Head shape - Liveliness-Trainability, before breakpoint
model specification: generalized linear model (model type: linear, link function: identity) with robust covariance matrix estimation
Tests of Model Effects
Source	Wald Chi-Square	df	Sig.
(Intercept)	1340.26	1	0
Head shape	7.23564	2	0.0268411
Age (years)	348.459	1	0
Head shape * Age	12.032	2	0.00243939
Parameter estimates		B	Std. Error	Wald Chi-Square	P value	Exp(B) (95% Wald Confidence Interval)
Head shape (reference category: dolichocephalic (N=1103))
	Brachycephalic (N=1809)	-0.0165269	0.0546352	0.0915035	0.762274	0,984 (0,884-1,095)
	Mesocephalic (N=1597)	0.104882	0.0546339	3.68535	0.0548925	1,111 (0,998-1,236)
Age (years)		-0.0511981	0.0078466	42.5741	6.80557e-11	0,95 (0,936-0,965)
	Dolichocephalic * age vs. Brachycephalic * age	-0.0334528	0.00964999	12.0174	0.000527064	0,967 (0,949-0,986)
	Dolichocephalic * age vs. Mesocephalic * age	-0.0212439	0.0096412	4.85517	0.0275634	0,979 (0,961-0,998)
	Mesocephalic * age vs. Brachycephalic * age	-0.0122089	0.00793327	2.36837	0.123816	0,988 (0,973-1,003)
MODEL 2: Head shape - Liveliness-Trainability, after breakpoint
model specification: general linear model (model type: normal, link function: identity)
Tests of Between-Subjects Effects
Source	Type III Sum of Squares	df	Mean Square	F	Sig.	Partial Eta Squared
Corrected Model	560,640 (R Squared = 0,215 (Adjusted R Squared = 0,214))	5	112.128	149.415	1.61258e-140	0.215105
(Intercept)	272.609	1	272.609	363.263	3.95681e-76	0.117589
Head shape	4.15091	2	2.07546	2.76563	0.0631128	0.00202497
Age (years)	426.894	1	426.894	568.854	2.37539e-114	0.172649
Head shape * Age	3.19021	2	1.5951	2.12554	0.119566	0.00155703
Error	2045.71	2726	0.750445
Total	3284.84	2732
Corrected Total	2606.35	2731
Parameter estimates		B	Std. Error	t	P value	Partial Eta Squared
Head shape (reference category: dolichocephalic (N=1236))
	Brachycephalic (N=656)	-0.0366769	0.285065	-0.128661	0.897635	6.07251e-06
	Mesocephalic (N=840)	0.615423	0.272653	2.25717	0.0240765	0.00186548
Age (years)		-0.214813	0.0109306	-19.6525	1.59441e-80	0.124099
	Dolichocephalic * age vs. Brachycephalic * age	-0.000812265	0.0220976	-0.0367581	0.970681	4.95655e-07
	Dolichocephalic * age vs. Mesocephalic * age	-0.0432013	0.0215493	-2.00477	0.0450865	0.00147219
	Mesocephalic * age vs. Brachycephalic * age	0.0423891	0.0267156	1.58668	0.112701	0.000922683
MODEL 3: Head shape - Severity of CCD symptoms, before breakpoint
model specification: generalized linear model (model type: linear, link function: identity) with robust covariance matrix estimation
Tests of Model Effects
Source	Wald Chi-Square	df	Sig.
(Intercept)	1032.53	1	0
Head shape	13.5424	2	0.00114629
Age (years)	174.259	1	0
Head shape * Age	17.988	2	0.000124155
Parameter estimates		B	Std. Error	Wald Chi-Square	P value	Exp(B) (95% Wald Confidence Interval)
Head shape (reference category: dolichocephalic (N=1567))
	Brachycephalic (N=1622)	0.123241	0.0435338	8.01411	0.00464144	1,131 (1,039-1,232)
	Mesocephalic (N=1329)	0.150602	0.0423743	12.6316	0.000379282	1,163 (1,07-1,263)
Age (years)		0.054654	0.0053293	105.173	0	1,056 (1,045-1,067)
	Dolichocephalic * age vs. Brachycephalic * age	-0.0135291	0.00756676	3.1968	0.0737823	0,987 (0,972-1,001)
	Dolichocephalic * age vs. Mesocephalic * age	-0.0307907	0.00729997	17.7908	2.46566e-05	0,97 (0,956-0,984)
	Mesocephalic * age vs. Brachycephalic * age	0.0172616	0.00733092	5.5443	0.018541	1,017 (1,003-1,032)
MODEL 4: Head shape - Severity of CCD symptoms, after breakpoint
model specification: generalized linear model (model type: linear, link function: identity) with robust covariance matrix estimation
Tests of Model Effects
Source	Wald Chi-Square	df	Sig.
(Intercept)	315.721	1	0
Head shape	9.40196	2	0.00908639
Age (years)	416.634	1	0
Head shape * Age	9.23429	2	0.00988095
Parameter estimates		B	Std. Error	Wald Chi-Square	P value	Exp(B) (95% Wald Confidence Interval)
Head shape (reference category: dolichocephalic (N=772))
	Brachycephalic (N=843)	1.1249	0.37438	9.02828	0.00265834	3,08 (1,479-6,415)
	Mesocephalic (N=1108)	0.848997	0.352372	5.80508	0.0159799	2,337 (1,172-4,663)
Age (years)		0.286175	0.0226338	159.863	0	1,331 (1,274-1,392)
	Dolichocephalic * age vs. Brachycephalic * age	-0.0896101	0.0300659	8.88309	0.00287824	0,914 (0,862-0,97)
	Dolichocephalic * age vs. Mesocephalic * age	-0.064168	0.0282917	5.14422	0.0233239	0,938 (0,887-0,991)
	Mesocephalic * age vs. Brachycephalic * age	-0.025442	0.026073	0.952183	0.329164	0,975 (0,926-1,026)
MODEL 5: Head shape - CCD-risk prevalence, before breakpoint
model specification: general linear model (model type: normal, link function: identity)
Tests of Between-Subjects Effects
Source	Type III Sum of Squares	df	Mean Square	F	Sig.	Partial Eta Squared
Corrected Model	0,023 (R Squared = 0,726 (Adjusted R Squared = 0,673))	5	0.00451762	13.7822	1.27445e-06	0.72606
(Intercept)	0.00169624	1	0.00169624	5.17485	0.0314011	0.165995
Head shape	0.000184015	2	9.20073e-05	0.280694	0.757519	0.0211355
Age group	0.0174725	1	0.0174725	53.3047	9.39796e-08	0.67215
Head shape * Age group	0.000867706	2	0.000433853	1.32359	0.283524	0.0924062
Error	0.00852242	26	0.000327785
Total	0.072893	32
Corrected Total	0.0311105	31
Parameter estimates		B	Std. Error	t	P value	Partial Eta Squared
Head shape (reference category: dolichocephalic (N=12))
	Brachycephalic (N=10)	-0.00559772	0.0188917	-0.296306	0.76935	0.00336545
	Mesocephalic (N=10)	0.00923795	0.0188917	0.488995	0.628945	0.00911296
Age group		0.00852728	0.001514	5.63228	6.38975e-06	0.549569
	Dolichocephalic * age group vs. Brachycephalic * age group	0.00105469	0.00250307	0.42136	0.676955	0.00678233
	Dolichocephalic * age group vs. Mesocephalic * age group	-0.00327502	0.00250307	-1.3084	0.202186	0.0617754
	Mesocephalic * age group vs. Brachycephalic * age group	0.00432972	0.00281892	1.53595	0.136632	0.0831879
MODEL 6: Head shape - CCD-risk prevalence, after breakpoint
model specification: general linear model (model type: normal, link function: identity)
Tests of Between-Subjects Effects
Source	Type III Sum of Squares	df	Mean Square	F	Sig.	Partial Eta Squared
Corrected Model	0,741 (R Squared = 0,930 (Adjusted R Squared = 0,909))	5	0.148268	42.7649	1.06013e-08	0.930382
(Intercept)	0.273823	1	0.273823	78.979	1.38141e-07	0.831542
Head shape	0.0309895	2	0.0154947	4.46916	0.0287092	0.358417
Age group	0.542243	1	0.542243	156.4	1.12844e-09	0.907192
Head shape * Age group	0.0404442	2	0.0202221	5.83268	0.0125161	0.421659
Error	0.0554726	16	0.00346704
Total	3.12737	22
Corrected Total	0.79681	21
Parameter estimates		B	Std. Error	t	P value	Partial Eta Squared
Head shape (reference category: dolichocephalic (N=7))
	Brachycephalic (N=8)	0.664666	0.223569	2.97298	0.00897082	0.355842
	Mesocephalic (N=7)	0.488206	0.23866	2.04562	0.0575991	0.207314
Age group		0.103315	0.0111276	9.28461	7.63675e-08	0.84345
	Dolichocephalic * age group vs. Brachycephalic * age group	-0.0488074	0.0143656	-3.39751	0.00367944	0.419092
	Dolichocephalic * age group vs. Mesocephalic * age group	-0.0338886	0.0157368	-2.15347	0.0468783	0.224709
	Mesocephalic * age group vs. Brachycephalic * age group	-0.0149188	0.0143656	-1.03851	0.314474	0.0631494

## Sheet: Purebred status
MODEL 1: Purebred status - Liveliness-Trainability, before breakpoint
model specification: general linear model (model type: normal, link function: identity)
Tests of Between-Subjects Effects
Source	Type III Sum of Squares	df	Mean Square	F	Sig.	Partial Eta Squared
Corrected Model	456,855 (R Squared = 0,085 (Adjusted R Squared = 0,085))	3	152.285	333.93	2.17918e-207	0.0847553
(Intercept)	1044.23	1	1044.23	2289.79	0	0.17469
Purebred status	0.0246766	1	0.0246766	0.0541109	0.816063	5.0019e-06
Age (years)	430.672	1	430.672	944.378	6.68281e-199	0.080288
Purebred status * Age	0.314667	1	0.314667	0.69	0.406183	6.37785e-05
Error	4933.42	10818	0.456038
Total	6555.39	10822
Corrected Total	5390.28	10821
Parameter estimates		B	Std. Error	t	P value	Partial Eta Squared
Purebred status (reference category: mixed-breed (N=4319))
	Purebred (N=6503)	0.00778576	0.0334702	0.232617	0.816063	5.0019e-06
Age (years)		-0.0733592	0.00382029	-19.2025	7.74497e-81	0.0329619
	Mixed-breed * age vs. Purebred * age	-0.00407603	0.00490696	-0.830663	0.406183	6.37785e-05
MODEL 2: Purebred status - Liveliness-Trainability, after breakpoint
model specification: general linear model (model type: normal, link function: identity)
Tests of Between-Subjects Effects
Source	Type III Sum of Squares	df	Mean Square	F	Sig.	Partial Eta Squared
Corrected Model	1158,035 (R Squared = 0,203 (Adjusted R Squared = 0,202))	3	386.012	495.842	4.33782e-287	0.202729
(Intercept)	691.58	1	691.58	888.354	7.3925e-182	0.131835
Purebred status	0.672032	1	0.672032	0.863243	0.352871	0.000147541
Age (years)	1109.15	1	1109.15	1424.74	3.07349e-279	0.195847
Purebred status * Age	2.06175	1	2.06175	2.64838	0.103709	0.000452509
Error	4554.2	5850	0.778496
Total	7954.89	5854
Corrected Total	5712.24	5853
Parameter estimates		B	Std. Error	t	P value	Partial Eta Squared
Purebred status (reference category: mixed-breed (N=2408))
	Purebred (N=3446)	0.153203	0.164893	0.929109	0.352871	0.000147541
Age (years)		-0.223888	0.00943954	-23.7181	8.1783e-119	0.0877259
	Mixed-breed * age vs. Purebred * age	-0.0201754	0.0123975	-1.62738	0.103709	0.000452509
MODEL 3: Purebred status - Severity of CCD symptoms, before breakpoint
model specification: generalized linear model (model type: linear, link function: identity) with robust covariance matrix estimation
Tests of Model Effects
Source	Wald Chi-Square	df	Sig.
(Intercept)	2000.46	1	0
Purebred status	5.95962	1	0.0146372
Age (years)	378.376	1	0
Purebred status * Age	12.9209	1	0.000324932
Parameter estimates		B	Std. Error	Wald Chi-Square	P value	Exp(B) (95% Wald Confidence Interval)
Purebred status (reference category: mixed-breed (N=4339))
	Purebred (N=6580)	-0.0586813	0.0240375	5.95962	0.0146372	0,943 (0,9-0,988)
Age (years)		0.0313018	0.00301002	108.144	0	1,032 (1,026-1,038)
	Mixed-breed * age vs. Purebred * age	0.0141911	0.00394793	12.9209	0.000324932	1,014 (1,006-1,022)
MODEL 4: Purebred status - Severity of CCD symptoms, after breakpoint
model specification: generalized linear model (model type: linear, link function: identity) with robust covariance matrix estimation
Tests of Model Effects
Source	Wald Chi-Square	df	Sig.
(Intercept)	761.768	1	0
Purebred status	0.970672	1	0.324513
Age (years)	1000.45	1	0
Purebred status * Age	3.36889	1	0.0664385
Parameter estimates		B	Std. Error	Wald Chi-Square	P value	Exp(B) (95% Wald Confidence Interval)
Purebred status (reference category: mixed-breed (N=2388))
	Purebred (N=3369)	0.203144	0.185952	1.19345	0.274635	1,225 (0,851-1,764)
Age (years)		0.272619	0.00910966	895.586	0	1,313 (1,29-1,337)
	Mixed-breed * age vs. Purebred * age	-0.0299043	0.0139455	4.59833	0.032003	0,971 (0,944-0,997)
MODEL 5: Purebred status - CCD-risk prevalence, before breakpoint
model specification: general linear model (model type: normal, link function: identity)
Tests of Between-Subjects Effects
Source	Type III Sum of Squares	df	Mean Square	F	Sig.	Partial Eta Squared
Corrected Model	0,009 (R Squared = 0,771 (Adjusted R Squared = 0,733))	3	0.00311344	20.2579	5.33357e-06	0.771497
(Intercept)	0.000443418	1	0.000443418	2.88515	0.106618	0.138143
Purebred status	0.000181173	1	0.000181173	1.17882	0.291924	0.0614647
Age group	0.00866155	1	0.00866155	56.3572	5.98827e-07	0.757925
Purebred status * Age group	0.000460105	1	0.000460105	2.99372	0.100696	0.142601
Error	0.00276642	18	0.00015369
Total	0.0360899	22
Corrected Total	0.0121067	21
Parameter estimates		B	Std. Error	t	P value	Partial Eta Squared
Purebred status (reference category: mixed-breed (N=11))
	Purebred (N=11)	-0.0139409	0.0128401	-1.08573	0.291924	0.0614647
Age group		0.00482844	0.00118202	4.08489	0.000695203	0.481064
	Mixed-breed * age group vs. Purebred * age group	0.00289232	0.00167164	1.73024	0.100696	0.142601
MODEL 6: Purebred status - CCD-risk prevalence, after breakpoint
model specification: general linear model (model type: normal, link function: identity)
Tests of Between-Subjects Effects
Source	Type III Sum of Squares	df	Mean Square	F	Sig.	Partial Eta Squared
Corrected Model	0,735 (R Squared = 0,978 (Adjusted R Squared = 0,973))	3	0.245085	196.396	4.47741e-11	0.978412
(Intercept)	0.298312	1	0.298312	239.048	9.4962e-10	0.948423
Purebred status	0.000754035	1	0.000754035	0.604235	0.450881	0.0444152
Age group	0.627084	1	0.627084	502.505	8.96483e-12	0.974782
Purebred status * Age group	0.00306724	1	0.00306724	2.45789	0.140946	0.159006
Error	0.0162229	13	0.00124792
Total	3.29235	17
Corrected Total	0.751479	16
Parameter estimates		B	Std. Error	t	P value	Partial Eta Squared
Purebred status (reference category: mixed-breed (N=9))
	Purebred (N=8)	-0.0877981	0.112949	-0.777326	0.450881	0.0444152
Age group		0.0740875	0.0054509	13.5918	4.62846e-09	0.934256
	Mixed-breed * age group vs. Purebred * age group	0.0111423	0.0071071	1.56777	0.140946	0.159006

## Sheet: Mixed models
MODEL 1: Lifespan - Liveliness-Trainability, before breakpoint
model specification: generalized linear mixed model (model type: linear, link function: identity) with robust covariance matrix estimation, with breed as a random effect
Tests of Model Effects
Source	F	df1	df2	Sig.
Corrected Model	86.0156	5	4621	0
Lifespan	2.31558	2	4621	0.0988231
Age (years)	397.95	1	4621	0
Lifespan * Age	2.81771	2	4621	0.0598454
Parameter estimates		B	Std. Error	t	P value
Lifespan (reference category: long-lived (N=1391))
	Short-lived (N=1737)	-0.135747	51077.9	-2.65765e-06	0.999998
	Medium lived (N=1500)	-0.0144518	51077.9	-2.82935e-07	1
Age (years)		-0.0778264	0.00627158	-12.4094	0
	Long-lived * age vs. Short-lived * age	-0.00564166	0.00883522	-0.638541	0.523153
	Long-lived * age vs. Medium-lived * age	0.0158355	0.00930347	1.70211	0.0888023
	Medium-lived * age vs. Short-lived * age	-0.0214736	0.00927115	2.31617	0.0205925
MODEL 2: Lifespan - Liveliness-Trainability, after breakpoint
model specification: generalized linear mixed model (model type: linear, link function: identity) with robust covariance matrix estimation, with breed as a random effect
Tests of Between-Subjects Effects
Source	F	df1	df2	Sig.
Corrected Model	169.29	5	3150	0
Lifespan	5.46812	2	3150	0.00425932
Age (years)	734.325	1	3150	0
Lifespan * Age	5.6118	2	3150	0.00369113
Parameter estimates		B	Std. Error	t	P value
Lifespan (reference category: long-lived (N=1151))
	Short-lived (N=852)	-0.897341	0.288041	-3.11532	0.00185399
	Medium lived (N=1153)	-0.627223	0.256264	-2.44757	0.0144366
Age (years)		-0.26952	0.0130959	-20.5805	0
	Long-lived * age vs. Short-lived * age	0.0570155	0.022002	2.59138	0.0096033
	Long-lived * age vs. Medium-lived * age	0.0560661	0.0186038	3.01369	0.00260147
	Medium-lived * age vs. Short-lived * age	0.000517515	0.0221322	-0.0233829	0.981346
MODEL 3: Lifespan - Severity of CCD symptoms, before breakpoint
model specification: generalized linear mixed model (model type: linear, link function: identity) with robust covariance matrix estimation, with breed as a random effect
Tests of Model Effects
Source	F	df1	df2	Sig.
Corrected Model	26.7244	5	4486	0
Lifespan	0.285684	2	4486	0.751514
Age (years)	116.845	1	4486	0
Lifespan * Age	0.442804	2	4486	0.642261
Parameter estimates		B	Std. Error	t	P value
Lifespan (reference category: long-lived (N=1326))
	Short-lived (N=1445)	0.0143755	0.0590115	0.243605	0.807548
	Medium lived (N=1721)	-0.0268844	0.0577731	-0.465344	0.641708
Age (years)		0.0375972	0.00576737	6.51896	7.8608e-11
	Long-lived * age vs. Short-lived * age	-0.00506946	0.00888633	-0.570478	0.568382
	Long-lived * age vs. Medium-lived * age	0.00288455	0.00768094	0.375546	0.707272
	Medium-lived * age vs. Short-lived * age	-0.00795401	0.00845215	0.941064	0.346723
MODEL 4: Lifespan - Severity of CCD symptoms, after breakpoint
model specification: generalized linear mixed model (model type: linear, link function: identity) with robust covariance matrix estimation, with breed as a random effect
Tests of Model Effects
Source	F	df1	df2	Sig.
Corrected Model	165.329	5	3286	0
Lifespan	11.6164	2	3286	9.39288e-06
Age (years)	698.294	1	3286	0
Lifespan * Age	10.9599	2	3286	1.80291e-05
Parameter estimates		B	Std. Error	t	P value
Lifespan (reference category: long-lived (N=1216))
	Short-lived (N=1144)	1.22588	0.257142	4.76732	1.94803e-06
	Medium lived (N=932)	0.472026	0.304255	1.55141	0.120899
Age (years)		0.285843	0.0136968	20.8693	0
	Long-lived * age vs. Short-lived * age	-0.0948668	0.0202677	-4.68069	2.97461e-06
	Long-lived * age vs. Medium-lived * age	-0.0454886	0.022658	-2.00762	0.0447658
	Medium-lived * age vs. Short-lived * age	-0.0493782	0.0234299	2.10749	0.0351507
MODEL 5: Head shape - Liveliness-Trainability, before breakpoint
model specification: generalized linear mixed model (model type: linear, link function: identity) with robust covariance matrix estimation, with breed as a random effect
Tests of Model Effects
Source	F	df1	df2	Sig.
Corrected Model	88.5582	5	4503	0
Head shape	0.435717	2	4503	0.646828
Age (years)	306.622	1	4503	0
Head shape * Age	6.73718	2	4503	0.00119797
Parameter estimates		B	Std. Error	t	P value
Head shape (reference category: dolichocephalic (N=1103))
	Brachycephalic (N=1809)	0.0841649	0.0917685	0.917143	0.359117
	Mesocephalic (N=1597)	0.0638866	0.0969695	0.658832	0.510037
Age (years)		-0.0474303	0.00861863	-5.50323	3.93579e-08
	Dolichocephalic * age vs. Brachycephalic * age	-0.0371766	0.0101563	-3.66046	0.00025465
	Dolichocephalic * age vs. Mesocephalic * age	-0.0247602	0.0103517	-2.39189	0.0168028
	Mesocephalic * age vs. Brachycephalic * age	-0.0124182	0.00785768	1.58039	0.114088
MODEL 6: Head shape - Liveliness-Trainability, after breakpoint
model specification: generalized linear mixed model (model type: linear, link function: identity) with robust covariance matrix estimation, with breed as a random effect
Tests of Between-Subjects Effects
Source	F	df1	df2	Sig.
Corrected Model	141.008	5	2725	0
Head shape	2.87718	2	2725	0.0564641
Age (years)	571.247	1	2725	0
Head shape * Age	2.81433	2	2725	0.0601189
Parameter estimates		B	Std. Error	t	P value
Head shape (reference category: dolichocephalic (N=1236))
	Brachycephalic (N=656)	0.0341682	58491.6	5.84155e-07	1
	Mesocephalic (N=840)	0.667697	58491.6	1.14153e-05	0.999991
Age (years)		-0.209465	0.011132	-18.8164	0
	Dolichocephalic * age vs. Brachycephalic * age	-0.00796936	0.0222318	-0.358466	0.720022
	Dolichocephalic * age vs. Mesocephalic * age	-0.050288	0.0213317	-2.35743	0.0184722
	Mesocephalic * age vs. Brachycephalic * age	0.0423186	0.0264849	-1.59784	0.110195
MODEL 7: Head shape - Severity of CCD symptoms, before breakpoint
model specification: generalized linear mixed model (model type: linear, link function: identity) with robust covariance matrix estimation, with breed as a random effect
Tests of Model Effects
Source	F	df1	df2	Sig.
Corrected Model	38.8738	5	4512	0
Head shape	147.873	1	4512	0
Age (years)	4.0004	2	4512	0.0183733
Head shape * Age	6.83901	2	4512	0.0010823
Parameter estimates		B	Std. Error	t	P value
Head shape (reference category: dolichocephalic (N=1567))
	Brachycephalic (N=1622)	0.10865	0.0521841	2.08206	0.0373931
	Mesocephalic (N=1329)	0.151229	0.0558522	2.70767	0.00680134
Age (years)		0.0411077	0.00543717	7.5605	4.84057e-14
	Dolichocephalic * age vs. Brachycephalic * age	-0.0129897	0.0074336	-1.74743	0.08063
	Dolichocephalic * age vs. Mesocephalic * age	-0.0301154	0.00815493	-3.69291	0.000224323
	Mesocephalic * age vs. Brachycephalic * age	0.0171257	0.00838868	-2.04153	0.0412566
MODEL 8: Head shape - Severity of CCD symptoms, after breakpoint
model specification: generalized linear mixed model (model type: linear, link function: identity) with robust covariance matrix estimation, with breed as a random effect
Tests of Model Effects
Source	F	df1	df2	Sig.
Corrected Model	124.366	5	2717	0
Head shape	6.85243	2	2717	0.00107524
Age (years)	603.83	1	2717	0
Head shape * Age	6.83566	2	2717	0.00109334
Parameter estimates		B	Std. Error	t	P value
Head shape (reference category: dolichocephalic (N=772))
	Brachycephalic (N=843)	1.15211	0.327031	3.52295	0.000433808
	Mesocephalic (N=1108)	0.952559	0.311769	3.05533	0.00226995
Age (years)		0.290566	0.0186215	15.6038	0
	Dolichocephalic * age vs. Brachycephalic * age	-0.089593	0.0249845	-3.58595	0.000341778
	Dolichocephalic * age vs. Mesocephalic * age	-0.0672503	0.0238501	-2.81971	0.00484154
	Mesocephalic * age vs. Brachycephalic * age	-0.0208415	0.0225073	0.925987	0.354535
